# Supplementary material for: Opiate Prescriptions Vary among Common Urologic Procedures: A Claims Dataset Analysis
Source: J Clin Med. 2022 Feb 28;11(5):1329. doi: 10.3390/jcm11051329 (PMC8911322; doi:10.3390/jcm11051329)
Supplement: Supplementary file 1 [file jcm-11-01329-s001.zip]

Archive with 1 entries (1 files):
- jcm-1604482-supplementary.pdf
